# Supplementary material for: Composition and assembly of the microbial community within the deep chlorophyll maximum layer of the seamount and the adjacent coastal waters in the South China Sea
Source: mSphere. 2026 Jun 3;11(6):e00162-26. doi: 10.1128/msphere.00162-26 (PMC13317202; doi:10.1128/msphere.00162-26)
Supplement: Supplemental Tables — Tables S1 to S4. [file msphere.00162-26-s0002.xlsx]

## Sheet: Table S1
Supplementary Table S1. Sampling site locations and environmental parameters.
Site	Longitude (°E)	Latitude (°N)	Depth (m)	Temperature (℃)	Salinity (PSU)	DO (mg/L)	Density (kg/m3)	Fluorescence (mg/m3)
XB2	116.79	16.77	60	24.25	34.32	6.44	1023.4	0.15
XB3	116.75	16.69	75	23.2	34.43	6.44	1023.77	0.29
XB4	116.72	16.62	80	22.73	34.37	6.36	1023.88	0.35
XB5	116.69	16.55	90	23.06	34.33	6.58	1023.78	0.18
XB6	116.65	16.47	68	25	34.12	6.39	1022.98	0.45
DS2	117.36	21.34	95	24.48	34.58	6.56	1023.59	0.24
DS6	118.27	20.91	75	24.21	34.33	6.63	1023.4	0.7
DS9	118.15	20.39	70	24.7	34.39	6.61	1023.27	0.51
DS11	117.66	20.63	70	23.76	34.38	6.44	1023.57	0.56
DS14	116.8	20.43	75	23.3	34.38	6.58	1023.71	0.4
XS3	115.04	18.32	75	24.05	34.4	6.56	1023.55	0.4
XS4	115.22	18.92	80	22.97	34.42	6.5	1023.84	0.4
XS5	115.17	19.62	83	22.81	34.41	6.27	1023.9	0.35
XS6	115.09	20.35	60	23.63	34.32	6.44	1023.5	0.34
XS7	114.85	20.93	65	23.57	34.39	6.52	1023.59	0.79

## Sheet: Table S2
Supplementary Table S2. ANOSIM statistical tests were performed to test the differences in community compositions, i.e., pairwise comparison between areas/size fractions.
Anosim test	Bacteria		Protists
	R	P	R	P
Total	0.126	0.02	0.047	0.245
Areas
XB_SF / DS_SF	0.024	0.441	0.29	0.023
XB_SF / XS_SF	0.216	0.046	0.2	0.131
DS_SF / XS_SF	0.308	0.034	0.648	0.007
XB_LF / DS_LF	0.056	0.285	0.352	0.007
XB_LF / XS_LF	0.12	0.207	0.384	0.008
DS_LF / XS_LF	0.392	0.015	0.328	0.008
Size fractions
XB_SF / XB_LF	0.494	0.009	1	0.007
DS_SF / DS_LF	0.616	0.009	1	0.007
XS_SF / XS_LF	0.632	0.007	0.936	0.007

## Sheet: Table S3
Supplementary Table S3. ASVs table of identified Cercozoa in this study.
ASV_ID	Taxonomy	XB2_DCM_SF	XB3_DCM_SF	XB4_DCM_SF	XB5_DCM_SF	XB6_DCM_SF	XS3_DCM_SF	XS4_DCM_SF	XS5_DCM_SF	XS6_DCM_SF	XS7_DCM_SF	DS2_DCM_SF	DS6_DCM_SF	DS9_DCM_SF	DS11_DCM_SF	DS14_DCM_SF	XB2_DCM_LF	XB3_DCM_LF	XB4_DCM_LF	XB5_DCM_LF	XB6_DCM_LF	XS3_DCM_LF	XS4_DCM_LF	XS5_DCM_LF	XS6_DCM_LF	XS7_DCM_LF	DS2_DCM_LF	DS6_DCM_LF	DS9_DCM_LF	DS11_DCM_LF	DS14_DCM_LF
382c33867d3fb6352d4bccddcbc3e6d4	Cercozoa;Phaeodarea;Phaeosphaerida;Aulosphaeridae;;	0	0	0	0	0	0	0	0	0	0	0	0	0	0	0	0	0	0	0	0	0	0	16	0	0	0	0	48	30	0
563aa6b3fa0743aebeec652dca8dcc72	Cercozoa;Phaeodarea;Phaeosphaerida;Aulosphaeridae;;	0	0	0	0	0	0	0	0	0	0	0	0	0	0	0	0	0	0	0	0	0	85	0	0	0	0	0	0	0	0
a487bca2a184c608b828e3013ffa8190	Cercozoa;Phaeodarea;Phaeosphaerida;Aulosphaeridae;Aulosphaera;Aulosphaera_trigonopa	0	0	0	0	0	0	0	0	0	0	0	0	0	0	0	0	0	0	0	0	0	0	0	0	0	78	0	0	0	0
2bb6b244c6553479a959c1b5c6dcafe2	Cercozoa;Phaeodarea;Phaeosphaerida;Aulosphaeridae;;	1	0	0	0	0	0	0	0	0	0	0	0	0	0	0	0	0	0	0	0	0	0	0	0	0	0	0	0	0	0
94a200bea9cfb045ee7fc5eccb18b29d	Cercozoa;Phaeodarea;Phaeosphaerida;Aulosphaeridae;;	0	0	0	0	0	0	0	0	0	0	1	0	0	0	0	0	0	0	0	0	0	0	0	0	0	0	0	0	0	0
8c4eca93621a2e5d8e7fec6e527d2de5	Cercozoa;Phaeodarea;Phaeogymnocellida;Phaeodinidae;Phaeodina;Phaeodina_sp.	0	0	0	0	0	0	0	0	0	0	0	0	0	0	0	0	0	0	0	0	0	0	0	0	1	0	0	0	0	0
b9262b94d967dc8ce7281a0100d5d2b0	Cercozoa;Phaeodarea;Phaeocystida;Aulacanthidae;Aulacantha;Aulacantha_scolymantha	0	0	0	0	0	0	0	0	0	0	0	0	0	0	0	0	0	0	0	0	0	0	0	0	0	0	0	0	1	0
0cd680e9b427cecb8ed1fb81e8217bee	Cercozoa;Phaeodarea;;;;	0	0	0	0	0	0	2	0	0	0	0	0	0	0	0	0	0	0	0	0	0	0	0	0	0	0	0	0	0	0
ca529f95c6e1c2d6d7d15bb5a502afe6	Cercozoa;Filosa-Thecofilosea;Ventricleftida;CCW10-lineage;CCW10-lineage_X;CCW10-lineage_X_sp.	0	0	0	0	0	0	0	0	0	0	0	0	0	0	0	0	0	0	0	0	0	0	0	0	1	0	0	0	0	0
29a9f0f909db56c2d85c7eb76bd9f603	Cercozoa;Filosa-Thecofilosea;Filosa-Thecofilosea_X;Mataza-lineage;Mataza-lineage_X;Mataza-lineage_X_sp.	0	0	0	0	0	0	0	0	0	0	0	0	0	0	0	0	0	0	0	0	0	0	0	0	5	0	0	0	0	0
8bd8adef15ec7b4d72ffa3dd74a1116b	Cercozoa;Filosa-Thecofilosea;Cryomonadida;Protaspa-lineage;Protaspa;	0	0	0	0	0	0	0	0	0	0	0	0	0	0	0	0	0	0	0	0	0	0	0	0	10	0	0	0	0	0
a7c083bfa71f0725b7373e6cc568282f	Cercozoa;Filosa-Thecofilosea;Cryomonadida;;;	0	0	0	0	0	0	0	0	0	0	0	0	0	0	0	0	0	0	0	2	0	0	0	0	0	0	0	0	0	0
0094c9a611691f921254785929256d44	Cercozoa;Filosa-Thecofilosea;;;;	0	0	0	0	0	0	0	0	0	0	0	0	0	0	0	0	0	0	0	8	0	0	0	0	0	0	0	0	0	0
a50b7c4e5f62686886d6fa8a7df60c77	Cercozoa;Filosa-Thecofilosea;;;;	0	0	0	0	0	0	0	0	0	0	1	0	0	0	0	0	0	0	0	0	0	0	0	0	0	0	0	0	0	0
850a4c96f84d511a83182e6015c323e1	Cercozoa;Filosa-Imbricatea;Marimonadida;Marimonadida_X;Pseudopirsonia;Pseudopirsonia_mucosa	0	0	0	0	0	0	0	0	0	4	0	0	0	0	0	0	0	0	0	0	0	0	0	0	0	0	0	0	0	0
80f1729e5faa2a023bee361898c8f784	Cercozoa;Filosa-Imbricatea;Marimonadida;Marimonadida_X;Pseudopirsonia;Pseudopirsonia_mucosa	0	0	0	0	0	0	0	0	0	0	0	0	0	0	0	0	0	0	0	0	0	0	0	0	2	0	0	0	0	0
e50d3457bf46725effd12d8a37e49405	Cercozoa;Filosa-Granofilosea;Filosa-Granofilosea_X;Massiteriidae;Massisteria;Massisteria_marina	0	0	0	261	399	155	53	37	47	0	0	0	0	0	0	0	0	0	0	51	0	0	0	0	0	0	0	0	0	0
cf60d8c14ca145590488dabf7e6ad727	Cercozoa;Filosa-Granofilosea;Filosa-Granofilosea_X;Massiteriidae;Massisteria;Massisteria_marina	0	0	0	168	246	76	0	0	0	0	0	0	0	0	0	0	0	0	0	0	0	0	0	0	0	0	0	0	0	0
713257e9df649eaa546991e6192bef0e	Cercozoa;Filosa-Granofilosea;Filosa-Granofilosea_X;Massiteriidae;Massisteria;Massisteria_marina	0	0	0	151	186	87	0	0	0	0	0	0	0	0	0	0	0	0	0	0	0	0	0	0	0	0	0	0	0	0
7547e901f33de1f8468e81a1c51991df	Cercozoa;Filosa-Granofilosea;Filosa-Granofilosea_X;Massiteriidae;Massisteria;Massisteria_marina	0	0	0	117	178	67	0	0	0	0	0	0	0	0	0	0	0	0	0	0	0	0	0	0	0	0	0	0	0	0
e124590726035f1b0400e46178095e19	Cercozoa;Filosa-Granofilosea;Filosa-Granofilosea_X;Massiteriidae;Massisteria;Massisteria_marina	0	0	0	99	147	56	0	0	0	0	0	0	0	0	0	0	0	0	0	0	0	0	0	0	0	0	0	0	0	0
a7a2498832670ffc0e367b32b7af41c9	Cercozoa;Filosa-Granofilosea;Filosa-Granofilosea_X;Massiteriidae;Massisteria;Massisteria_marina	0	0	0	84	119	41	0	0	0	0	0	0	0	0	0	0	0	0	0	0	0	0	0	0	0	0	0	0	0	0
77db56adb63f0e8e39583c12d7d23740	Cercozoa;Filosa-Granofilosea;Filosa-Granofilosea_X;Massiteriidae;Massisteria;Massisteria_marina	0	0	0	48	90	31	0	0	0	0	0	0	0	0	0	0	0	0	0	0	0	0	0	0	0	0	0	0	0	0
d24ecd23706d8965fd4b588aa5bbf215	Cercozoa;Filosa-Granofilosea;Filosa-Granofilosea_X;Massiteriidae;Massisteria;Massisteria_marina	0	0	0	0	22	0	0	0	0	0	0	0	0	0	0	0	0	0	0	0	0	0	0	0	0	0	0	0	0	0
47afc34d4ae46ac1c993b425affe108a	Cercozoa;Filosa-Granofilosea;Filosa-Granofilosea_X;Massiteriidae;Massisteria;Massisteria_marina	0	11	0	0	0	0	0	0	0	0	0	0	0	0	0	0	0	0	0	0	0	0	0	0	0	0	0	0	0	0
52257110af79670ba13bff926678c851	Cercozoa;Filosa-Granofilosea;Filosa-Granofilosea_X;he2-lineage;he2-lineage_X;he2-lineage_X_sp.	0	0	0	0	0	0	0	0	4	0	0	0	0	0	0	0	0	0	0	0	0	0	0	0	0	0	0	0	0	0
e607ab577b7c93188d7ecc08995a5a1c	Cercozoa;Filosa-Granofilosea;Filosa-Granofilosea_X;he2-lineage;he2-lineage_X;he2-lineage_X_sp.	0	0	0	0	0	1	0	0	0	0	0	0	0	0	0	0	0	0	0	0	0	0	0	0	0	0	0	0	0	0
b9b42ee676847546aaff12191494a173	Cercozoa;Endomyxa;Reticulosida;Filoretidae;Filoreta;Filoreta_sp.	0	0	0	23	50	48	0	0	0	0	0	0	0	0	0	0	0	0	0	0	0	0	0	0	0	0	0	0	0	0
dc41874f5d143b592eb3927855430a78	Cercozoa;Endomyxa;Reticulosida;Filoretidae;Filoreta;Filoreta_sp.	0	0	14	0	0	0	0	0	0	0	0	0	0	0	19	0	0	0	0	0	0	0	0	0	0	0	0	0	0	0
40697d97f3a82689a50a7b378fd8db86	Cercozoa;Endomyxa;Reticulosida;Filoretidae;Filoreta;Filoreta_sp.	0	0	0	0	0	0	0	0	0	0	0	0	0	0	0	0	0	0	0	0	20	0	0	0	0	0	0	0	0	0
a2e1712f9a07f0cf42d3ab041cf248df	Cercozoa;Endomyxa;Reticulosida;Filoretidae;Filoreta;Filoreta_sp.	0	0	0	0	0	0	0	19	0	0	0	0	0	0	0	0	0	0	0	0	0	0	0	0	0	0	0	0	0	0
d3edc3e86bf6bb1efbe4992191cdbef4	Cercozoa;Endomyxa;Reticulosida;Filoretidae;Filoreta;Filoreta_sp.	0	0	0	0	17	0	0	0	0	0	0	0	0	0	0	0	0	0	0	0	0	0	0	0	0	0	0	0	0	0
32078ad5731db2b3a070cab242537a51	Cercozoa;Endomyxa;Reticulosida;Filoretidae;Filoreta;Filoreta_sp.	0	0	0	0	0	0	0	0	0	0	0	0	0	0	0	0	0	0	0	0	0	0	0	0	16	0	0	0	0	0
0d2b4f7bb23de00e9312307678493852	Cercozoa;Endomyxa;Reticulosida;Filoretidae;Filoreta;Filoreta_sp.	0	0	0	0	0	0	0	0	0	0	0	0	0	0	0	0	0	0	0	0	0	0	0	15	0	0	0	0	0	0
37a7b5e7acaa7b2970adf2775ed23d43	Cercozoa;Endomyxa;Reticulosida;Filoretidae;Filoreta;Filoreta_sp.	0	0	0	0	0	0	0	0	0	0	0	0	0	0	0	0	0	9	0	0	0	0	0	0	0	0	0	0	0	0
aeeef0a627e4801e309b695f55d37075	Cercozoa;Endomyxa;Reticulosida;Filoretidae;Filoreta;Filoreta_sp.	0	0	0	0	0	0	0	0	8	0	0	0	0	0	0	0	0	0	0	0	0	0	0	0	0	0	0	0	0	0
6debed7d8703fec93c0ed43b29111cd9	Cercozoa;Endomyxa;Reticulosida;Filoretidae;Filoreta;Filoreta_sp.	7	0	0	0	0	0	0	0	0	0	0	0	0	0	0	0	0	0	0	0	0	0	0	0	0	0	0	0	0	0
759e0841e06dd2d8fa67b167b02960d3	Cercozoa;Endomyxa;Reticulosida;Filoretidae;Filoreta;Filoreta_sp.	0	0	0	0	0	0	0	0	0	0	0	0	0	0	0	0	0	0	1	0	0	0	0	0	0	0	0	0	0	0
73bd860dc769621b928b408478b5b9fa	Cercozoa;Chlorarachniophyceae;Chlorarachniophyceae_X;NPK2-lineage;NPK2-lineage_X;NPK2-lineage_X_sp.	0	0	0	0	0	0	0	0	0	2	0	9	0	0	0	0	0	2	0	0	0	0	0	0	0	0	0	0	0	0
358975cf02ace2e5aba97b08429127d4	Cercozoa;Chlorarachniophyceae;Chlorarachniophyceae_X;NPK2-lineage;NPK2-lineage_X;NPK2-lineage_X_sp.	0	0	0	0	0	0	0	0	4	0	0	0	0	5	0	0	0	0	0	0	0	0	0	0	0	0	0	0	0	0
d37ef9ff15759e5cb4168246397daff0	Cercozoa;Chlorarachniophyceae;Chlorarachniophyceae_X;NPK2-lineage;NPK2-lineage_X;NPK2-lineage_X_sp.	0	0	0	0	0	0	0	0	0	0	0	0	0	0	7	0	0	0	0	0	0	0	0	0	0	0	0	0	0	0
d65c0c48bee3c4baf582b1d43c462b04	Cercozoa;Chlorarachniophyceae;Chlorarachniophyceae_X;NPK2-lineage;NPK2-lineage_X;NPK2-lineage_X_sp.	0	0	0	0	0	0	0	0	0	0	0	0	7	0	0	0	0	0	0	0	0	0	0	0	0	0	0	0	0	0
e0f09c66af2e5f03a9a11bb03c7dce8a	Cercozoa;Chlorarachniophyceae;Chlorarachniophyceae_X;NPK2-lineage;NPK2-lineage_X;NPK2-lineage_X_sp.	0	0	0	0	0	4	0	0	0	0	0	0	0	0	0	0	0	0	0	0	0	0	0	0	0	0	0	0	0	0
17033b737bb0f376b9a3b0b1e9d23e3d	Cercozoa;Chlorarachniophyceae;Chlorarachniophyceae_X;NPK2-lineage;NPK2-lineage_X;NPK2-lineage_X_sp.	0	2	0	0	0	0	0	0	0	0	0	0	0	0	0	0	0	0	0	0	0	0	0	0	0	0	0	0	0	0
e5450486f027ac7b5a8792339390756f	Cercozoa;Chlorarachniophyceae;Chlorarachnida;Chlorarachnida_X;Bigelowiella;Bigelowiella_natans	0	0	0	0	0	0	0	0	1	0	0	0	0	0	0	0	0	0	0	0	0	0	0	0	0	0	0	0	0	0
bf847e0bf6664d9f5a5c96a9fa48c685	Cercozoa;;;;;	0	0	0	0	0	0	0	0	0	0	0	0	0	0	0	0	0	0	0	0	0	0	0	0	0	0	0	3	0	0

## Sheet: Table S4
Supplementary Table S4. keystone taxa in networks for XB, XS, and DS.
Networks	ASV_ID	Roles	kindom	Taxonomy
XB	8c1a123db093dbb049510cab570d5134	Connectors	bac	d__Bacteria; p__Actinobacteriota; c__Acidimicrobiia; o__Actinomarinales; f__Actinomarinaceae; g__Candidatus_Actinomarina; s__marine_metagenome
	2fb83f9800d9de145d148a3936b74e03	Connectors		d__Bacteria; p__Proteobacteria; c__Alphaproteobacteria; o__Rhodobacterales; f__Rhodobacteraceae; g__uncultured;
	651c0635025572d940ec4cb842741969	Module hubs		d__Bacteria; p__Proteobacteria; c__Alphaproteobacteria; o__Rhodobacterales; f__Rhodobacteraceae;;
	77037553a4ebced73a567d50b072129c	Connectors		d__Bacteria; p__Proteobacteria; c__Alphaproteobacteria; o__Parvibaculales; f__OCS116_clade; g__OCS116_clade;
	2ecf5584f7fea73a7491f49682731af9	Connectors		d__Bacteria; p__Proteobacteria; c__Gammaproteobacteria; o__HOC36; f__HOC36; g__HOC36; s__marine_metagenome
	6ab521af692dd81e7e777c7970a4b470	Connectors		d__Bacteria; p__Proteobacteria; c__Gammaproteobacteria; o__Burkholderiales; f__Rhodocyclaceae; g__Denitromonas;
	d3c7d0ecd034c19e811c04282f9646fb	Connectors		d__Bacteria;Unclassified;
	2a6b8ccfc16f2e92176b931d38ed7f3b	Connectors	pro	Alveolata;Ciliophora;Spirotrichea;
	23e2760124f699547c6a0aeb898d483b	Connectors		Alveolata;Dinoflagellata;Dinophyceae;
	ad98ff9186c3a758b1899b93a8b3bfe5	Connectors		Alveolata;Dinoflagellata;Dinophyceae;Gymnodiniales;Warnowiaceae;Warnowia;Warnowia_sp.
	b808326a6f961bd8d703180283d600c6	Connectors		Alveolata;Dinoflagellata;Dinophyceae;Gonyaulacales;Gonyaulacaceae;Gonyaulax;Gonyaulax_polygramma
	fd6f1714372b07996b4bf930a71dd224	Connectors		Alveolata;Dinoflagellata;;;;;
	c585aa37877c42640734423d0ba72f2d	Connectors		Rhizaria;Radiolaria;Acantharea;Acantharea_C;Acantharea_C3;Heteracon_C3;Heteracon_C3_biformis
	09460290788cf8482652a26f086f7d4e	Connectors		Rhizaria;Radiolaria;Polycystinea;Spumellaria;Astrosphaeridae;Astrosphaeridae_X;Astrosphaeridae_X_sp.
	686ea005d395e5fce0854248cf7fa8aa	Connectors		Rhizaria;Radiolaria;Polycystinea;Spumellaria;Astrosphaeridae;Heliosphaera;Heliosphaera_aff_actinota
	d5590ff1daca05af92b33d522dffd4ff	Connectors		Rhizaria;Radiolaria;Polycystinea;Spumellaria;Astrosphaeridae;Heliosphaera;Heliosphaera_aff_actinota
	5b8540d39671347d1e3a289cc48e7c20	Connectors		Rhizaria;Radiolaria;RAD-A;RAD-A_X;RAD-A_Xg;RAD-A_Xg_X;RAD-A_Xg_X_sp.
	03c315c527e2e59add2a98e8b1c2ec0d	Connectors		Rhizaria;Radiolaria;RAD-C;RAD-C_X;RAD-C_Xb;RAD-C_Xb_X;RAD-C_Xb_X_sp.
	446db1f4bb26f6d5c54d6e860a4ed9c5	Connectors		Rhizaria;Radiolaria;;;;;
	41c91c139515e30e76030bfb972dec1c	Module hubs		Stramenopiles;Ochrophyta;Pelagophyceae;Pelagomonadales;Pelagomonadaceae;Pelagomonas;Pelagomonas_calceolata
	1b10ceacdcaf821b1cd0e09025844f65	Connectors		Stramenopiles;Ochrophyta;;;;;
	544dbc8d43b9a4778e9215b9983a2ceb	Connectors		Stramenopiles;Ochrophyta;;;;;
	990138db9fd4a2321bed312ce38009dc	Connectors		Stramenopiles;Ochrophyta;;;;;
XS	0f46c212b273c55809c514d1e30e2afc	Module hubs	Bac	d__Bacteria; p__Proteobacteria; c__Alphaproteobacteria; o__Sphingomonadales; f__Sphingomonadaceae; g__Erythrobacter;
	462bdff5f8b379586769620c6df6a206	Module hubs		d__Bacteria; p__Proteobacteria; c__Alphaproteobacteria; o__Sphingomonadales; f__Sphingomonadaceae; g__Erythrobacter;
	6ba1e145e782c2a85a2a743f9b6b5822	Module hubs		d__Bacteria; p__Proteobacteria; c__Gammaproteobacteria; o__Alteromonadales; f__Alteromonadaceae;;
	8f1d4afb39f58fcd87761c6d8a33d055	Connectors		d__Bacteria; p__Proteobacteria; c__Gammaproteobacteria; o__Alteromonadales; f__Alteromonadaceae;;
	c99aee5e4909a64ecd0ead0f2b0d88f0	Connectors		d__Bacteria; p__Proteobacteria; c__Gammaproteobacteria; o__Burkholderiales; f__Rhodocyclaceae; g__Denitromonas;
	8e2d67f9a83b5ce05bad68e3505fab4b	Connectors	Pro	Alveolata;Dinoflagellata;Dinophyceae;Gymnodiniales;Gymnodiniaceae;;
	d917fe184db35215747c054693704092	Module hubs		Alveolata;Dinoflagellata;Dinophyceae;;;;
	9b281a025e11af043600ea0446898812	Connectors		Archaeplastida;Chlorophyta;Mamiellophyceae;Mamiellales;Bathycoccaceae;Ostreococcus;
	14eab4a92275bfcd1479d35fe3ae390e	Connectors		Hacrobia;Katablepharidophyta;Katablepharidaceae;Katablepharidales;Katablepharidales_X;Leucocryptos;Leucocryptos_marina
	bcdecdd54e4f3c142d0c9cf36637baea	Connectors		Hacrobia;Katablepharidophyta;Katablepharidaceae;Katablepharidales;Katablepharidales_X;Leucocryptos;Leucocryptos_marina
	c38810e111793831b3b3e9c664a6fa5e	Connectors		Rhizaria;Radiolaria;Polycystinea;Spumellaria;Astrosphaeridae;Astrosphaeridae_X;Astrosphaeridae_X_sp.
	3d77fafb8a62e11f90c9877aa49926ed	Connectors		Rhizaria;Radiolaria;RAD-A;RAD-A_X;RAD-A_Xb;RAD-A_Xb_X;RAD-A_Xb_X_sp.
	5b8540d39671347d1e3a289cc48e7c20	Connectors		Rhizaria;Radiolaria;RAD-A;RAD-A_X;RAD-A_Xg;RAD-A_Xg_X;RAD-A_Xg_X_sp.
	41c91c139515e30e76030bfb972dec1c	Module hubs		Stramenopiles;Ochrophyta;Pelagophyceae;Pelagomonadales;Pelagomonadaceae;Pelagomonas;Pelagomonas_calceolata
DS	90678b0897f95e6f0465fa336056b4f9	Connectors	bac	d__Bacteria; p__Cyanobacteria; c__Cyanobacteriia; o__Synechococcales; f__Cyanobiaceae; g__Prochlorococcus_MIT9313;;
	e563017f58b24d837a5239b3a759fc42	Connectors		d__Bacteria; p__Proteobacteria; c__Alphaproteobacteria; o__Parvibaculales; f__OCS116_clade; g__OCS116_clade;;
	79eecd72e240be1c45a2f8a27b146a46	Connectors		d__Bacteria; p__Proteobacteria; c__Gammaproteobacteria; o__Alteromonadales; f__Alteromonadaceae;;;
	6d9a9a3bbef1ed11102216cdc98ef866	Connectors	pro	Alveolata;Dinophyceae;Gymnodiniales;Warnowiaceae;Warnowia;Warnowia_sp.;
	979f2d1263fa792e9bb2da554ddce47a	Connectors		Alveolata;Dinophyceae;Gymnodiniales;;;;
	9ada50d03abf52cf4169f08d35866115	Module hubs		Alveolata;Dinophyceae;Peridiniales;Blastodiniaceae;Blastodinium;;
	490589561b1542f4611fde661f716729	Module hubs		Alveolata
	94e3e9c19398d6255a4b8d70c5b4c556	Connectors		Hacrobia;Prymnesiophyceae;Prymnesiophyceae_Clade_D;Prymnesiophyceae_Clade_D_X;Prymnesiophyceae_Clade_D_XX;Prymnesiophyceae_Clade_D_XX_sp.;
	05ab3cce2f68a825b2ca8cc5b6e347a7	Connectors		Rhizaria;Polycystinea;Spumellaria;Astrosphaeridae
	6ac7c147bda8631e04287bf9b5765463	Module hubs		Rhizaria;RAD-A;RAD-A_X
	3e5ba5cfcc43093038bfd18fa297ccfc	Connectors		Stramenopiles;MAST-7;MAST-7B;MAST-7B_X;MAST-7B_XX;MAST-7B_XX_sp.;
